# Supplementary material for: Spectroscopic and Rheological Characterization of Polyvinyl Alcohol/Hyaluronic Acid-Based Systems: Effect of Polymer Ratio and Riboflavin on Hydrogel Properties
Source: Gels. 2025 Sep 25;11(10):773. doi: 10.3390/gels11100773 (PMC12564311; doi:10.3390/gels11100773)
Supplement: Supplementary file 1 [file gels-11-00773-s001.zip]

Archive with 1 entries (1 files):
- gels-3859739-supplementary.pdf
